# Supplementary material for: Identification of the Bacterial Pathogens in Children with Otitis Media: A Study in the Northwestern Portuguese District of Braga
Source: Microorganisms. 2021 Dec 27;10(1):54. doi: 10.3390/microorganisms10010054 (PMC8779683; doi:10.3390/microorganisms10010054)
Supplement: Supplementary file 1 [file microorganisms-10-00054-s001.zip]

Archive with 1 entries (1 files):
- microorganisms-1517836-supplementary.pdf
